# Supplementary material for: Application of Extracellular Vesicles in Allergic Rhinitis: A Systematic Review
Source: Int J Mol Sci. 2022 Dec 26;24(1):367. doi: 10.3390/ijms24010367 (PMC9820222; doi:10.3390/ijms24010367)
Supplement: Supplementary file 1 [file ijms-24-00367-s001.zip]

Archive with 1 entries (1 files):
- ijms-2101993-supplementary.pdf
